# Supplementary material for: A Prebiotic Diet Containing Galactooligosaccharides and Polydextrose Produces Dynamic and Reproducible Changes in the Gut Microbial Ecosystem in Male Rats
Source: Nutrients. 2024 Jun 6;16(11):1790. doi: 10.3390/nu16111790 (PMC11175065; doi:10.3390/nu16111790)
Supplement: Supplementary file 1 [file nutrients-16-01790-s001.zip › Table S1.xlsx]

## Sheet: NW final table
Nonparametric longitudinal data (nparLD) Table: ANOVA-type statistic (ATS)
Genera (relative abundances)
		Diet - F-value; p-value		Weeks - F-value; p-value		Diet x Time
Higher in Prebiotic Diet - color indicates consistent effect across study site
Ultra Low Relative Abundance (<1%)
Gastranaerophilales (Supp Fig 2)	NW	F(1,2.70) = 13.06	p = 0.0003	F(2.70,57.73) = 25.86	p = 2.70e-15	F(2.70,57.73) = 2.71	p = 0.049
	CU	F(1,2.75) = 5.013	p = 0.00010	F(2.75,69.41) = 27.58	p = 1.53e-16	F(2.75,69.41) = 0.853	p = 0.456
NK4A214_group (Supp Fig 2)	NW	F(1,2.55) = 15.31	p = 0.000091	F(2.55,59.93) = 30.74	p = 2.76e-17	F(2.55,59.93) = 3.02	p = 0.036
	CU	F(1,2.81) = 3.43	p = 0.0639	F(2.81,67.78) = 124.83	p = 7.018e-27	F(2.81,67.78) = 1.14	p = 0.329
Erysipelatoclostridiaceae (Supp Fig 2)	NW	F(1,2.37) = 45.92	p = 1.23e-11	F(2.37,55.35) = 17.36	p = 2.20e-09	F(2.37,55.35) = 32.68	p = 3.20e-17
	CU	F(1,2.71) = 81.95	p = 1.39e-19	F(2.71,43.39) = 5.58	p = 0.0026	F(2.71,43.39) = 13.11	p = 6.25e-08
Lachnospiraceae_UCG-009 (Supp Fig 2)	NW	F(1,2.44) = 43.63	p = 3.97e-11	F(2.44,33.98) = 8.06	p = 0.00009	F(2.44,33.98) = 12.15	p = 7.17e-07
	CU	F(1,2.72) = 10.60	p = 0.0011	F(2.72,41.14) = 5.64	p = 0.0011	F(2.72,41.14) = 4.02	p = 0.009
Marvinbryantia (Supp Fig 2)	NW	F(1,2.80) = 195.14	p = 2.40e-44	F(2.80,59.99) = 12.20	p = 1.37e-07	F(2.80,59.99) = 25.80	p = 9.81e-16
	CU	F(1,2.38) = 321.32	p = 7.49e-72	F(2.38,68.96) = 23.14	p = 2.33e-12	F(2.38,68.96) = 49.31	p = 8.28e-26
Paludicola (Supp Fig 2)	NW	F(1,2.03) = 17.39	p = 0.00003	F(2.03,38.77) = 5.20	p = .00526	F(2.03,38.77) = 6.84	p = 0.001
	CU	F(1,2.77) = 41.62	p = 1.11e-10	F(2.77,42.42) = 15.33	p = 2.18e-09	F(2.77,42.42) = 7.99	p = 0.000045
Higher in Control Diet - color indicates consistent effect across study site
Ultra Low Relative Abundance (<1%)
UCG-010 (Supp Fig 2)	NW	F(1,2.94) = 5.67	p = 0.017	F(2.94,59.52) = 13.72	p = 8.14e-09	F(2.94,59.52) = 4.98	p = 0.020
	CU	F(1,2.81) = 6.17	p = 0.013	F(2.81,70.55) = 45.90	p = 5.71e-28	F(2.81,70.55) = 1.75	p = 0.158
Acetatifactor (Supp Fig 2)	NW	F(1,2.91) = 32.64	p = 1.11e-08	F(2.91,59.04) = 4.15	p = 0.0065	F(2.91,59.04) = 7.67	p = 0.000049
	CU	F(1,2.94) = 14.47	p = 0.00014	F(2.94,71.92) = 9.48	p = 3.54e-06	F(2.94,71.92) = 0.71	p = 0.55
ASF356 (Supp Fig 2)	NW	F(1,2.88) = 0.31	p = 0.577	F(2.88,59.31) = 11.95	p = 1.39e-07	F(2.88,59.31) = 0.495	p = 0.677
	CU	F(1,2.71) = 0.926	p = 0.336	F(2.71,71.52) = 37.74	p = 2.86e-22	F(2.71,71.52) = 3.07	p = 0.031
Tuzzerella (Supp Fig 2)	NW	F(1,2.87) = 82.34	p = 1.15e-19	F(2.87,57.95) = 17.95	p = 3.05e-11	F(2.87,57.95) = 7.55	p = 0.00006
	CU	F(1,2.68) = 40.22	p = 2.27e-10	F(2.68,71.35) = 22.45	p = 2.99e-13	F(2.68,71.35) = 3.54	p = 0.018
UCG-009 (Supp Fig 2)	NW	F(1,2.79) = 18.41	p = 0.00002	F(2.79,59.46) = 4.34	p = 0.0057	F(2.79,59.46) = 1.80	p = 0.150
	CU	F(1,2.63) = 3.73	p = 0.053	F(2.63,71.39) = 7.66	p = 9.92e-05	F(2.63,71.39) = 2.45	p = 0.070
Butyricicoccus (Sup Fig 2)	NW	F(1,2.42) = 3.56	p = 0.059	F(2.42,58.33) = 14.94	p = 2.80e-08	F(2.42,58.33) = 0.768	p = 0.486
	CU	F(1,2.58) = 3.95	p = 0.047	F(2.58,68.25) = 129.02	p = 8.77e-28	F(2.58,68.25) = 1.88	p = 0.654
Clostridium_methylpentosum_group (Sup Fig 2)	NW	F(1,2.83) = 2.50	p = 0.114	F(2.83,50.64) = 0.206	p = 0.882	F(2.83,50.64) = 1.01	p = 0.383
	CU	F(1,2.72) = 7.55	p = 0.0060	F(2.72,65.57) = 5.00	p = 0.0027	F(2.72,65.57) = 1.50	p = 0.215
Oscillibacter (Supp Fig 2)	NW	F(1,2.67) = 20.63	p = 5.59e-06	F(2.67,59.96) = 5.38	p = 0.0017	F(2.67,59.96) = 1.58	p = 0.197
	CU	F(1,2.81) = 0.520	p = 0.471	F(2.81,70.71) = 7.55	p = 0.000076	F(2.81,70.71) = 0.12	p = 0.938
