# Supplementary material for: A Prebiotic Diet Containing Galactooligosaccharides and Polydextrose Produces Dynamic and Reproducible Changes in the Gut Microbial Ecosystem in Male Rats
Source: Nutrients. 2024 Jun 6;16(11):1790. doi: 10.3390/nu16111790 (PMC11175065; doi:10.3390/nu16111790)
Supplement: Supplementary file 1 [file nutrients-16-01790-s001.zip › Table S2.xlsx]

## Sheet: NW final table
Nonparametric longitudinal data (nparLD) Table: ANOVA-type statistic (ATS)
Genera (relative abundances)
		Diet - F-value; p-value		Weeks - F-value; p-value		Diet x Time
Inconsistent Effects
Muribaculaceae (Sup Fig 3)	NW	F(1,2.74) = 7.06	p = 0.008	F(2.74,51.30) = 118.13	p = 3.33e-70	F(2.74,51.30) = 9.90	p = 0.000004
	CU	F(1,2.79) = 0.004	p = 0.946	F(2.79,68.50) = 92.744	p = 4.74e-56	F(2.79,68.50) = 7.006	p = 0.00016
Blautia (Sup Fig 3)	NW	F(1,2.94) = 1.05	p = 0.305	F(2.94,51.13) = 16.22	p = 2.20e-10	F(2.94,51.13) = 5.22	p = 0.0014
	CU	F(1,2.52) = 1.45	p = 0.239	F(2.52,71.81) = 39.76	p = 5.08e-22	F(2.52,71.81) = 1.89	p = 0.140
RF39 (Sup Fig 3)	NW	F(1,2.68) = 0.73	p = 0.39	F(2.68,59.24) = 19.52	p = 1.48e-11	F(2.68,59.24) = 0.890	p = 0.436
	CU	F(1,2.82) = 3.56	p = 0.059	F(2.82,71.85) = 9.24	p = 7.22e-06	F(2.82,71.85) = 0.919	p = 0.426
Lachnoclostridium (Sup Fig 3)	NW	F(1,2.92) = 8.72	p = 0.0031	F(2.92,59.56) = 10.40	p = 1.04e-06	F(2.92,59.56) = 2.79	p = 0.040
	CU	F(1,2.85) = 1.94	p = 0.164	F(2.85,79.69) = 21.00	p = 4.80e-13	F(2.85,79.69) = 7.68	p = 0.000057
A2 (Sup Fig 3)	NW	F(1,2.92) = 3.53	p = 0.060	F(2.92,59.76) = 4.69	p = 0.0031	F(2.92,59.76) = 0.622	p = 0.596
	CU	F(1,2.88) = 2.79	p = 0.095	F(2.88,69.91) = 14.68	p = 2.883-09	F(2.88,69.91) = 2.15	p = 0.095
Alistipes (Sup Fig 3)	NW	F(1,2.82) = 7.99	p = 0.0047	F(2.82,58.41) = 41.33	p = 8.21e-30	F(2.82,58.41) = 2.04	p = 0.190
	CU	F(1,2.77) = 0.322	p = 0.57	F(2.77,71.937) = 42.86	p = 9.04e-26	F(2.77,71.937) = 1.267	p = 0.284
